# Supplementary material for: Climate change and malaria: some recent trends of malaria incidence rates and average annual temperature in selected sub-Saharan African countries from 2000 to 2018
Source: Malar J. 2023 Aug 28;22:248. doi: 10.1186/s12936-023-04682-4 (PMC10464074; doi:10.1186/s12936-023-04682-4)
Supplement: Supplementary file 2 — Additional file 2. Average annual mean temperature for Ghana downloaded from Climate Change Knowledge Portal (CCKP) (Available at: https://climateknowledgeportal.worldbank.org/country/ghana/climate-data-historical). [file 12936_2023_4682_MOESM2_ESM.csv]

Category	Annual Mean	5-yr smooth
1901	27,07	27,17	Reference: Climate Change Knowledge Portal
1902	27,13	27,15	https://climateknowledgeportal.worldbank.org/country/ghana/climate-data-historical
1903	27,24	27,12
1904	27,24	27,11
1905	26,95	27,11
1906	27,36	27,12
1907	27,11	27,16
1908	27,18	27,20
1909	27,07	27,25
1910	27,26	27,28
1911	26,99	27,28
1912	27,27	27,25
1913	27,42	27,19
1914	27,59	27,12
1915	27,00	27,06
1916	26,84	27,02
1917	26,91	27,02
1918	26,86	27,07
1919	27,24	27,13
1920	27,29	27,19
1921	27,23	27,21
1922	27,08	27,18
1923	26,90	27,07
1924	27,18	26,94
1925	26,72	26,80
1926	27,15	26,68
1927	26,38	26,62
1928	26,44	26,65
1929	26,35	26,73
1930	27,00	26,87
1931	27,48	27,04
1932	27,40	27,24
1933	27,38	27,43
1934	27,55	27,61
1935	27,60	27,76
1936	27,14	27,86
1937	28,27	27,91
1938	28,45	27,90
1939	27,84	27,82
1940	27,32	27,71
1941	27,79	27,58
1942	27,53	27,47
1943	27,14	27,38
1944	27,55	27,33
1945	27,26	27,31
1946	27,08	27,30
1947	27,45	27,29
1948	26,98	27,27
1949	27,52	27,23
1950	26,92	27,19
1951	27,48	27,15
1952	27,30	27,12
1953	27,19	27,09
1954	26,91	27,08
1955	26,82	27,08
1956	26,86	27,08
1957	27,05	27,08
1958	27,25	27,07
1959	27,24	27,06
1960	27,10	27,04
1961	26,99	27,03
1962	26,98	27,03
1963	27,30	27,05
1964	26,89	27,10
1965	27,01	27,15
1966	27,33	27,21
1967	26,99	27,25
1968	27,23	27,26
1969	27,53	27,22
1970	27,39	27,15
1971	26,61	27,05
1972	26,90	26,95
1973	27,38	26,86
1974	26,69	26,80
1975	26,56	26,78
1976	26,49	26,79
1977	27,17	26,84
1978	26,89	26,93
1979	27,19	27,05
1980	27,08	27,21
1981	27,51	27,37
1982	27,28	27,51
1983	27,79	27,61
1984	27,66	27,65
1985	27,50	27,62
1986	27,37	27,55
1987	27,81	27,44
1988	27,32	27,34
1989	27,02	27,25
1990	27,39	27,21
1991	27,24	27,20
1992	27,08	27,22
1993	27,26	27,27
1994	27,22	27,32
1995	27,46	27,37
1996	27,40	27,43
1997	27,42	27,48
1998	27,99	27,53
1999	27,36	27,58
2000	27,51	27,62
2001	27,60	27,66
2002	27,69	27,69
2003	27,73	27,71
2004	27,61	27,73
2005	27,91	27,73
2006	27,77	27,73
2007	27,77	27,73
2008	27,46	27,73
2009	27,79	27,73
2010	28,10	27,75
2011	27,79	27,78
2012	27,55	27,82
2013	27,73	27,86
2014	27,85	27,91
2015	27,98	27,94
2016	28,23	27,97
2017	28,06	27,99
2018	27,98	28,01
2019	27,82	28,03
2020	28,12	28,04
