# Supplementary material for: Climate change and malaria: some recent trends of malaria incidence rates and average annual temperature in selected sub-Saharan African countries from 2000 to 2018
Source: Malar J. 2023 Aug 28;22:248. doi: 10.1186/s12936-023-04682-4 (PMC10464074; doi:10.1186/s12936-023-04682-4)
Supplement: Supplementary file 3 — Additional file 3. Average annual mean temperature for Kenya downloaded from Climate Change Knowledge Portal (CCKP) (Available at: https://climateknowledgeportal.worldbank.org/country/kenya/climate-data-historical). [file 12936_2023_4682_MOESM3_ESM.csv]

Category	Annual Mean	5-yr smooth		Reference: Climate Change Knowledge Portal
1901	24,37	24,55		https://climateknowledgeportal.worldbank.org/country/kenya/climate-data-historical
1902	24,55	24,40
1903	24,50	24,25
1904	23,87	24,12
1905	24,03	23,99
1906	23,75	23,90
1907	23,81	23,82
1908	24,46	23,76
1909	23,22	23,69
1910	23,32	23,61
1911	23,54	23,48
1912	23,14	23,31
1913	22,84	23,10
1914	23,26	22,90
1915	23,37	22,74
1916	22,91	22,68
1917	22,54	22,74
1918	22,77	22,93
1919	22,81	23,21
1920	22,77	23,54
1921	24,39	23,87
1922	24,47	24,16
1923	24,08	24,38
1924	24,97	24,53
1925	24,58	24,60
1926	24,75	24,57
1927	24,60	24,46
1928	24,97	24,25
1929	22,73	23,99
1930	22,90	23,73
1931	24,01	23,51
1932	23,33	23,37
1933	23,77	23,35
1934	23,78	23,42
1935	23,74	23,57
1936	23,59	23,74
1937	23,80	23,93
1938	23,81	24,09
1939	24,13	24,21
1940	24,50	24,30
1941	24,36	24,37
1942	24,30	24,39
1943	24,26	24,39
1944	24,51	24,36
1945	24,45	24,33
1946	24,46	24,30
1947	24,26	24,29
1948	24,26	24,31
1949	24,38	24,36
1950	23,93	24,43
1951	24,53	24,51
1952	24,93	24,58
1953	24,90	24,63
1954	24,67	24,65
1955	24,60	24,64
1956	24,13	24,62
1957	24,50	24,58
1958	24,75	24,53
1959	24,61	24,47
1960	24,43	24,42
1961	24,52	24,36
1962	24,26	24,31
1963	24,16	24,26
1964	24,05	24,22
1965	24,21	24,19
1966	24,47	24,18
1967	24,15	24,18
1968	23,69	24,20
1969	24,54	24,25
1970	24,57	24,31
1971	24,04	24,38
1972	24,62	24,45
1973	24,80	24,51
1974	24,35	24,54
1975	24,33	24,55
1976	24,61	24,55
1977	24,57	24,54
1978	24,44	24,54
1979	24,51	24,55
1980	24,74	24,58
1981	24,64	24,61
1982	24,57	24,65
1983	25,02	24,69
1984	24,53	24,71
1985	24,39	24,71
1986	24,62	24,71
1987	25,05	24,70
1988	24,93	24,68
1989	24,27	24,67
1990	24,67	24,66
1991	24,78	24,67
1992	24,68	24,68
1993	24,59	24,70
1994	24,76	24,74
1995	24,97	24,79
1996	24,84	24,85
1997	24,81	24,91
1998	25,02	24,97
1999	24,87	25,02
2000	24,92	25,06
2001	25,11	25,09
2002	25,39	25,11
2003	25,36	25,12
2004	25,05	25,13
2005	24,98	25,14
2006	25,12	25,16
2007	25,01	25,17
2008	24,96	25,18
2009	25,56	25,19
2010	25,42	25,20
2011	25,21	25,20
2012	24,92	25,20
2013	25,16	25,20
2014	25,12	25,21
2015	25,22	25,23
2016	25,56	25,26
2017	25,37	25,29
2018	25,02	25,34
2019	25,51	25,39
2020	25,43	25,44
