# Supplementary material for: Climate change and malaria: some recent trends of malaria incidence rates and average annual temperature in selected sub-Saharan African countries from 2000 to 2018
Source: Malar J. 2023 Aug 28;22:248. doi: 10.1186/s12936-023-04682-4 (PMC10464074; doi:10.1186/s12936-023-04682-4)
Supplement: Supplementary file 4 — Additional file 4. Average annual mean temperature for Mozambique downloaded from Climate Change Knowledge Portal (CCKP) (Available at: https://climateknowledgeportal.worldbank.org/country/mozambique/climate-data-historical). [file 12936_2023_4682_MOESM4_ESM.csv]

Category	Annual Mean	5-yr smooth
1901	23,47	23,73	Reference: Climate Change Knowledge Portal
1902	23,80	23,65	https://climateknowledgeportal.worldbank.org/country/mozambique/climate-data-historical
1903	23,89	23,58
1904	23,24	23,51
1905	23,79	23,46
1906	23,33	23,42
1907	23,19	23,41
1908	23,67	23,42
1909	23,50	23,44
1910	23,10	23,48
1911	23,16	23,53
1912	23,69	23,59
1913	23,83	23,65
1914	24,14	23,71
1915	23,89	23,75
1916	23,88	23,78
1917	23,73	23,79
1918	23,28	23,77
1919	23,43	23,75
1920	23,89	23,71
1921	23,60	23,69
1922	24,13	23,68
1923	23,87	23,68
1924	23,58	23,70
1925	23,50	23,73
1926	23,81	23,75
1927	23,55	23,77
1928	23,92	23,77
1929	23,89	23,75
1930	23,43	23,73
1931	24,12	23,70
1932	23,63	23,67
1933	23,54	23,63
1934	23,78	23,59
1935	23,15	23,56
1936	23,45	23,54
1937	23,63	23,55
1938	23,80	23,59
1939	23,30	23,64
1940	23,82	23,71
1941	24,24	23,78
1942	24,06	23,84
1943	23,65	23,88
1944	23,89	23,89
1945	23,41	23,89
1946	23,68	23,87
1947	23,92	23,83
1948	23,88	23,79
1949	24,05	23,73
1950	23,65	23,69
1951	23,67	23,66
1952	23,89	23,65
1953	23,65	23,69
1954	23,80	23,76
1955	23,52	23,86
1956	23,54	23,94
1957	24,19	23,99
1958	24,03	23,98
1959	24,01	23,90
1960	23,74	23,77
1961	23,93	23,63
1962	23,70	23,51
1963	23,20	23,44
1964	23,39	23,44
1965	23,18	23,51
1966	23,81	23,60
1967	23,70	23,69
1968	23,50	23,76
1969	24,00	23,78
1970	24,03	23,75
1971	23,56	23,69
1972	23,55	23,62
1973	23,77	23,55
1974	23,22	23,51
1975	23,38	23,50
1976	23,42	23,50
1977	23,92	23,53
1978	23,64	23,57
1979	23,68	23,62
1980	23,62	23,67
1981	23,29	23,73
1982	23,61	23,77
1983	24,45	23,81
1984	23,78	23,83
1985	23,59	23,84
1986	23,67	23,84
1987	24,26	23,85
1988	23,93	23,87
1989	23,62	23,91
1990	24,00	23,99
1991	23,97	24,08
1992	24,51	24,16
1993	24,17	24,23
1994	23,92	24,26
1995	24,43	24,24
1996	24,03	24,18
1997	24,10	24,12
1998	24,53	24,06
1999	23,97	24,04
2000	23,84	24,07
2001	24,11	24,16
2002	24,26	24,27
2003	24,38	24,38
2004	24,28	24,47
2005	24,92	24,51
2006	24,41	24,51
2007	24,48	24,48
2008	24,28	24,43
2009	24,35	24,38
2010	24,71	24,35
2011	24,20	24,34
2012	24,28	24,35
2013	24,20	24,38
2014	24,32	24,41
2015	24,70	24,45
2016	24,60	24,48
2017	24,36	24,52
2018	24,49	24,55
2019	24,73	24,58
2020	24,54	24,62
