# Supplementary material for: Climate change and malaria: some recent trends of malaria incidence rates and average annual temperature in selected sub-Saharan African countries from 2000 to 2018
Source: Malar J. 2023 Aug 28;22:248. doi: 10.1186/s12936-023-04682-4 (PMC10464074; doi:10.1186/s12936-023-04682-4)
Supplement: Supplementary file 5 — Additional file 5. Annual incidence of malaria (per 1,000 population at risk) with data from World Health Organization (WHO) (available at: https://www.who.int/data/gho/data/indicators/indicator-details/GHO/malaria-incidence-(per-1-000-population-at-risk) and average annual mean temperature with data from Climate Change Knowledge Portal (CCKP) (available at: https://climateknowledgeportal.worldbank.org/) for selected countries in study sample: Nigeria, Ethiopia, South Africa, Kenya, Uganda, Ghana, Mozambique, Zambia and Zimbabwe. [file 12936_2023_4682_MOESM5_ESM.xlsx]

## Sheet: Malaria & Temp
Source:																	Source: https://cloud.ihme.washington.edu/s/fGpEZwJetEJjdxG?path=%2FData%20%5BCSV%5D
		https://www.who.int/data/gho/data/indicators/indicator-details/GHO/malaria-incidence-(per-1-000-population-at-risk)	https://climateknowledgeportal.worldbank.org/														Source: https://cloud.ihme.washington.edu/s/fGpEZwJetEJjdxG?path=%2F
		Wordl Health Organiuation (WHO), 2022	Climate Change Knowledge Portal (CCKP) Worldbank
		Accessed 2023	Accessed 2021
Country	Year	Incidence of Malaria (per 1,000 population at risk)	Average Annual Mean Temperature °C														Country	Year	Mean Counts of Diarrhoea children under 5	Amount of children under 5
Ethiopia	2000	222.3	22.82														Ethiopia	2000	41226209	13 million children
	2001	231.7	22.95															2001	41633578
	2002	205.9	23.4															2002	41998120
	2003	217.7	23.13															2003	42234223
	2004	222.3	23.07															2004	42307565
	2005	152	23.18															2005	42224819
	2006	141.8	23.09															2006	41501970
	2007	121.5	22.99															2007	39942839
	2008	100.6	22.91															2008	38004691
	2009	135.9	23.62															2009	36170489
	2010	155.3	23.35															2010	35016640
	2011	155.2	23.24															2011	34381369
	2012	174.6	23.06															2012	33759656
	2013	191.6	23.41															2013	33264194
	2014	158.8	23.17															2014	32923870
	2015	133.8	23.61															2015	32759937
	2016	92.28	23.59															2016	32773931
	2017	67.05	23.32															2017	32987341
	2018	37.61	22.94
Ghana	2000	435.2	27.51														Ghana	2000	7420175
	2001	419.9	27.6															2001	7618659
	2002	391.2	27.69															2002	7891041
	2003	370.9	27.73															2003	8204478
	2004	352.3	27.61															2004	8513792
	2005	336.4	27.91															2005	8786880
	2006	328	27.77															2006	9038967
	2007	328.6	27.77															2007	9266055
	2008	342.2	27.46															2008	9449052
	2009	359.7	27.79															2009	9595970
	2010	371.7	28.1															2010	9689724
	2011	376.2	27.79															2011	9696380
	2012	366.1	27.55															2012	9652812
	2013	341.5	27.73															2013	9602242
	2014	310.8	27.85															2014	9520804
	2015	275.8	27.98															2015	9392500
	2016	237.5	28.23															2016	9199481
	2017	200.9	28.06															2017	8916467
	2018	171.7	27.98
Kenya	2000	216.8	24.92														Kenya	2000	13231684
	2001	241.7	25.11															2001	13476811
	2002	223.5	25.39															2002	13713127
	2003	209.2	25.36															2003	13905756
	2004	178.1	25.05															2004	14063273
	2005	136.5	24.98															2005	14247108
	2006	103.5	25.12															2006	14407376
	2007	79.71	25.01															2007	14444119
	2008	66.34	24.96															2008	14412225
	2009	62.77	25.56															2009	14361363
	2010	64.02	25.42															2010	14309640
	2011	65.88	25.21															2011	14268802
	2012	68.79	24.92															2012	14240573
	2013	71.35	25.16															2013	14229801
	2014	70.75	25.12															2014	14202564
	2015	68.77	25.22															2015	14164906
	2016	65.96	25.56															2016	14144986
	2017	62.54	25.37															2017	14140778
	2018	59.75	25.02
Mozambique	2000	486.4	23.84														Mozambique	2000	8053759
	2001	501.9	24.11															2001	8209371
	2002	500.5	24.26															2002	8375545
	2003	483.1	24.38															2003	8550249
	2004	452.1	24.28															2004	8726714
	2005	415.1	24.92															2005	8898740
	2006	395.6	24.41															2006	9065409
	2007	382.6	24.48															2007	9215569
	2008	379.2	24.28															2008	9326800
	2009	375.6	24.35															2009	9385421
	2010	371.8	24.71															2010	9378705
	2011	368	24.2															2011	9285104
	2012	367.1	24.28															2012	9110337
	2013	366.4	24.2															2013	8884576
	2014	356	24.32															2014	8624471
	2015	347.8	24.7															2015	8337552
	2016	341.6	24.6															2016	8030252
	2017	328.1	24.36															2017	7711163
	2018	315.3	24.49
Nigeria	2000	418	26.85														Nigeria	2000	61227103
	2001	407.8	27.04															2001	60944633
	2002	392.9	27.21															2002	57614256
	2003	391.7	27.33															2003	52924114
	2004	401.2	27.31															2004	48842101
	2005	407.8	27.44															2005	47582117
	2006	411	27.41															2006	48582654
	2007	412.4	27.39															2007	49653650
	2008	413.1	27.02															2008	50799693
	2009	400.2	27.69															2009	52010329
	2010	373.3	27.81															2010	53247024
	2011	350.5	27.43															2011	54535923
	2012	328.1	27.25															2012	55895658
	2013	308.2	27.44															2013	57328738
	2014	297.3	27.55															2014	58877017
	2015	292.5	27.32															2015	60598726
	2016	293.9	27.73															2016	62493175
	2017	298	27.39															2017	64590249
	2018	299	27.36
South Africa	2000	4.02	17.63														South Africa	2000	7964609
	2001	5.82	17.9															2001	7102239
	2002	3.39	17.95															2002	6329547
	2003	2.88	18.32															2003	5873257
	2004	2.83	18.58															2004	5680218
	2005	1.62	18.57															2005	5856354
	2006	2.49	18.07															2006	6112621
	2007	1.29	18.39															2007	6496358
	2008	1.57	18.49															2008	6909656
	2009	1.2	18.42															2009	7106361
	2010	1.57	18.68															2010	7120653
	2011	1.9	17.98															2011	6876039
	2012	1.25	18.21															2012	6417415
	2013	1.61	18.3															2013	6122039
	2014	2.15	18.51															2014	6013369
	2015	0.9	18.96															2015	5683765
	2016	0.77	19.07															2016	5302710
	2017	3.95	18.61															2017	5238623
	2018	1.65	18.74
Uganda	2000	487.2	23.31														Uganda	2000	15118670
	2001	508	23.48															2001	15574629
	2002	500.2	23.83															2002	16151484
	2003	484.1	23.73															2003	16776486
	2004	449.8	23.73															2004	17366876
	2005	433.6	23.75															2005	17831530
	2006	421.3	23.6															2006	18177844
	2007	415.4	23.65															2007	18473057
	2008	418	23.59															2008	18712512
	2009	423.1	24.13															2009	18896686
	2010	409.4	23.91															2010	19033484
	2011	394.7	23.47															2011	19037144
	2012	376.6	23.07															2012	18827048
	2013	332.3	23.23															2013	18417455
	2014	294.3	23.14															2014	17823380
	2015	253.5	23.18															2015	17067565
	2016	283.1	23.47															2016	16169429
	2017	294.9	23.39															2017	15163720
	2018	262.7	23.18
Zambia	2000	397.1	22														Zambia	2000	5950055
	2001	404.2	22.21															2001	5975957
	2002	371.5	22.43															2002	6009298
	2003	348.5	22.54															2003	6061920
	2004	301.8	22.31															2004	6134136
	2005	258.4	23.23															2005	6233203
	2006	222.5	22.11															2006	6354957
	2007	193.4	22.2															2007	6483205
	2008	172.6	22															2008	6609140
	2009	165.2	22.26															2009	6726831
	2010	168.5	22.66															2010	6829182
	2011	180.5	21.99															2011	6913365
	2012	200.3	22.1															2012	6979274
	2013	227.6	21.94															2013	7023464
	2014	232.3	21.98															2014	7045734
	2015	219.3	22.4															2015	7046890
	2016	206	22.55															2016	7025726
	2017	185.2	22.21															2017	6987947
	2018	178.8	21.99
Zimbabwe	2000	113	21.16														Zimbabwe	2000	3655106
	2001	113	21.53															2001	3691983
	2002	113	21.78															2002	3728222
	2003	113	21.9															2003	3764658
	2004	113	21.96															2004	3804011
	2005	113	22.73															2005	3849643
	2006	113	21.81															2006	3938925
	2007	175.1	21.95															2007	4091571
	2008	74.73	21.87															2008	4280756
	2009	90.15	21.96															2009	4479830
	2010	109.8	22.19															2010	4668383
	2011	70.68	21.62															2011	4846217
	2012	57.22	21.84															2012	5025159
	2013	81.95	21.52															2013	5198938
	2014	101.9	21.64															2014	5358358
	2015	97.61	22.24															2015	5492563
	2016	68.38	22.19															2016	5596595
	2017	118.8	21.65															2017	5675219
	2018	55.83	22.03

## Sheet: Ethiopia
Year	Annual Incidence of Malaria (per 1,000 population at risk) in Ethiopia	Average Annual Mean Temperature °C
2000	222.3	22.82
2001	231.7	22.95
2002	205.9	23.4
2003	217.7	23.13
2004	222.3	23.07
2005	152	23.18
2006	141.8	23.09
2007	121.5	22.99
2008	100.6	22.91
2009	135.9	23.62
2010	155.3	23.35
2011	155.2	23.24
2012	174.6	23.06
2013	191.6	23.41
2014	158.8	23.17
2015	133.8	23.61
2016	92.28	23.59
2017	67.05	23.32
2018	37.61	22.94

## Sheet: Ghana
Year	Annual Incidence of Malaria (per 1,000 population at risk) in Ghana	Average Annual Mean Temperature °C
2000	435.2	27.51
2001	419.9	27.6
2002	391.2	27.69
2003	370.9	27.73
2004	352.3	27.61
2005	336.4	27.91
2006	328	27.77
2007	328.6	27.77
2008	342.2	27.46
2009	359.7	27.79
2010	371.7	28.1
2011	376.2	27.79
2012	366.1	27.55
2013	341.5	27.73
2014	310.8	27.85
2015	275.8	27.98
2016	237.5	28.23
2017	200.9	28.06
2018	171.7	27.98

## Sheet: Kenya
Year	Annual Incidence of Malaria (per 1,000 population at risk) in Kenya	Average Annual Mean Temperature °C
2000	216.8	24.92
2001	241.7	25.11
2002	223.5	25.39
2003	209.2	25.36
2004	178.1	25.05
2005	136.5	24.98
2006	103.5	25.12
2007	79.71	25.01
2008	66.34	24.96
2009	62.77	25.56
2010	64.02	25.42
2011	65.88	25.21
2012	68.79	24.92
2013	71.35	25.16
2014	70.75	25.12
2015	68.77	25.22
2016	65.96	25.56
2017	62.54	25.37
2018	59.75	25.02
Year
2000
2001
2002
2003
2004
2005
2006
2007
2008
2009
2010
2011
2012
2013
2014
2015
2016
2017

## Sheet: Mozambique
Year	Annual Incidence of Malaria (per 1,000 population at risk) in Mozambique	Average Annual Mean Temperature °C
2000	486.4	23.84
2001	501.9	24.11
2002	500.5	24.26
2003	483.1	24.38
2004	452.1	24.28
2005	415.1	24.92
2006	395.6	24.41
2007	382.6	24.48
2008	379.2	24.28
2009	375.6	24.35
2010	371.8	24.71
2011	368	24.2
2012	367.1	24.28
2013	366.4	24.2
2014	356	24.32
2015	347.8	24.7
2016	341.6	24.6
2017	328.1	24.36
2018	315.3	24.49

## Sheet: South Africa
Year	Annual Incidence of Malaria (per 1,000 population at risk) in South Africa	Average Annual Mean Temperature °C
2000	4.02	17.63
2001	5.82	17.9
2002	3.39	17.95
2003	2.88	18.32
2004	2.83	18.58
2005	1.62	18.57
2006	2.49	18.07
2007	1.29	18.39
2008	1.57	18.49
2009	1.2	18.42
2010	1.57	18.68
2011	1.9	17.98
2012	1.25	18.21
2013	1.61	18.3
2014	2.15	18.51
2015	0.9	18.96
2016	0.77	19.07
2017	3.95	18.61
2018	1.65	18.74

## Sheet: Nigeria
Year	Annual Incidence of Malaria (per 1,000 population at risk) in Nigeria	Average Annual Mean Temperature °C
2000	418	26.85
2001	407.8	27.04
2002	392.9	27.21
2003	391.7	27.33
2004	401.2	27.31
2005	407.8	27.44
2006	411	27.41
2007	412.4	27.39
2008	413.1	27.02
2009	400.2	27.69
2010	373.3	27.81
2011	350.5	27.43
2012	328.1	27.25
2013	308.2	27.44
2014	297.3	27.55
2015	292.5	27.32
2016	293.9	27.73
2017	298	27.39
2018	299	27.36

## Sheet: Uganda
Year	Annual Incidence of Malaria (per 1,000 population at risk) in Uganda	Average Annual Mean Temperature °C
2000	487.2	23.31
2001	508	23.48
2002	500.2	23.83
2003	484.1	23.73
2004	449.8	23.73
2005	433.6	23.75
2006	421.3	23.6
2007	415.4	23.65
2008	418	23.59
2009	423.1	24.13
2010	409.4	23.91
2011	394.7	23.47
2012	376.6	23.07
2013	332.3	23.23
2014	294.3	23.14
2015	253.5	23.18
2016	283.1	23.47
2017	294.9	23.39
2018	262.7	23.18

## Sheet: Zambia
Year	Annual Incidence of Malaria (per 1,000 population at risk) in Zambia	Average Annual Mean Temperature °C
2000	397.1	22
2001	404.2	22.21
2002	371.5	22.43
2003	348.5	22.54
2004	301.8	22.31
2005	258.4	23.23
2006	222.5	22.11
2007	193.4	22.2
2008	172.6	22
2009	165.2	22.26
2010	168.5	22.66
2011	180.5	21.99
2012	200.3	22.1
2013	227.6	21.94
2014	232.3	21.98
2015	219.3	22.4
2016	206	22.55
2017	185.2	22.21
2018	178.8	21.99
	Standard Deviation (SD) temperature 2005-2018 for Zambia
	0.343612

## Sheet: Zimbabwe
Year	Annual Incidence of Malaria (per 1,000 population at risk) in Zimbabwe	Average Annual Mean Temperature °C
2000	113	21.16
2001	113	21.53
2002	113	21.78
2003	113	21.9
2004	113	21.96
2005	113	22.73
2006	113	21.81
2007	175.1	21.95
2008	74.73	21.87
2009	90.15	21.96
2010	109.8	22.19
2011	70.68	21.62
2012	57.22	21.84
2013	81.95	21.52
2014	101.9	21.64
2015	97.61	22.24
2016	68.38	22.19
2017	118.8	21.65
2018	55.83	22.03
