# Supplementary material for: Climate change and malaria: some recent trends of malaria incidence rates and average annual temperature in selected sub-Saharan African countries from 2000 to 2018
Source: Malar J. 2023 Aug 28;22:248. doi: 10.1186/s12936-023-04682-4 (PMC10464074; doi:10.1186/s12936-023-04682-4)
Supplement: Supplementary file 6 — Additional file 6. Average annual mean temperature for Nigeria downloaded from Climate Change Knowledge Portal (CCKP) (Available at: https://climateknowledgeportal.worldbank.org/country/nigeria/climate-data-historical). [file 12936_2023_4682_MOESM6_ESM.xlsx]

## Sheet: Ark1
Category	Annual Mean	5-yr smooth
1901	26.57	26.68		Reference: Climate Change Knowledge Portal
1902	26.76	26.7		https://climateknowledgeportal.worldbank.org/country/nigeria/climate-data-historical
1903	26.79	26.71
1904	26.74	26.73
1905	26.64	26.75
1906	27.01	26.78
1907	26.79	26.8
1908	26.75	26.82
1909	26.71	26.84
1910	26.81	26.86
1911	26.76	26.87
1912	26.86	26.87
1913	27	26.87
1914	27.2	26.85
1915	26.77	26.84
1916	26.76	26.83
1917	26.76	26.83
1918	26.76	26.82
1919	26.79	26.83
1920	26.8	26.82
1921	26.79	26.82
1922	26.78	26.8
1923	27	26.77
1924	26.9	26.74
1925	26.23	26.73
1926	27.05	26.73
1927	26.96	26.77
1928	26.61	26.84
1929	26.3	26.94
1930	27.44	27.05
1931	27.73	27.16
1932	27.33	27.27
1933	27.06	27.36
1934	27.37	27.43
1935	27.49	27.47
1936	26.94	27.5
1937	27.56	27.5
1938	28.04	27.48
1939	27.54	27.44
1940	26.8	27.38
1941	27.8	27.3
1942	27.47	27.21
1943	26.9	27.11
1944	26.95	27
1945	26.54	26.9
1946	26.7	26.8
1947	26.97	26.72
1948	26.39	26.65
1949	27.02	26.61
1950	26.42	26.59
1951	26.82	26.58
1952	26.65	26.58
1953	26.52	26.59
1954	26.55	26.61
1955	26.42	26.62
1956	26.5	26.64
1957	26.59	26.64
1958	26.88	26.64
1959	26.7	26.63
1960	26.8	26.61
1961	26.21	26.59
1962	26.61	26.58
1963	26.96	26.59
1964	26.6	26.63
1965	26.49	26.68
1966	26.74	26.74
1967	26.49	26.78
1968	26.71	26.81
1969	27.24	26.8
1970	26.85	26.77
1971	26.39	26.72
1972	26.77	26.66
1973	27.13	26.59
1974	26.27	26.53
1975	26.21	26.49
1976	26.37	26.47
1977	26.47	26.48
1978	26.53	26.53
1979	26.82	26.62
1980	26.85	26.74
1981	26.84	26.87
1982	26.93	27
1983	27.06	27.09
1984	27.17	27.13
1985	26.94	27.1
1986	26.98	27.03
1987	27.31	26.94
1988	26.8	26.85
1989	26.32	26.78
1990	27.13	26.75
1991	26.91	26.76
1992	26.53	26.79
1993	26.9	26.84
1994	26.68	26.9
1995	26.98	26.95
1996	27.06	26.99
1997	27.06	27.03
1998	27.45	27.07
1999	27.06	27.11
2000	26.85	27.14
2001	27.04	27.18
2002	27.21	27.21
2003	27.33	27.25
2004	27.31	27.29
2005	27.44	27.33
2006	27.41	27.36
2007	27.39	27.4
2008	27.02	27.44
2009	27.69	27.46
2010	27.81	27.48
2011	27.43	27.49
2012	27.25	27.5
2013	27.44	27.49
2014	27.55	27.48
2015	27.32	27.46
2016	27.73	27.44
2017	27.39	27.41
2018	27.36	27.38
2019	27.22	27.34
2020	27.37	27.31
