# Supplementary material for: Climate change and malaria: some recent trends of malaria incidence rates and average annual temperature in selected sub-Saharan African countries from 2000 to 2018
Source: Malar J. 2023 Aug 28;22:248. doi: 10.1186/s12936-023-04682-4 (PMC10464074; doi:10.1186/s12936-023-04682-4)
Supplement: Supplementary file 7 — Additional file 7. Average annual mean temperature for Uganda downloaded from Climate Change Knowledge Portal (CCKP) (Available at: https://climateknowledgeportal.worldbank.org/country/uganda/climate-data-historical). [file 12936_2023_4682_MOESM7_ESM.xlsx]

## Sheet: Ark1
Category	Annual Mean	5-yr smooth
1901	22.67	22.83		Reference: Climate Change Knowledge Portal
1902	22.76	22.66		https://climateknowledgeportal.worldbank.org/country/uganda/climate-data-historical
1903	22.69	22.49
1904	22.18	22.34
1905	22.26	22.2
1906	21.96	22.09
1907	22	22
1908	22.59	21.93
1909	21.33	21.86
1910	21.41	21.77
1911	21.81	21.66
1912	21.32	21.52
1913	21.25	21.34
1914	21.63	21.18
1915	21.54	21.06
1916	21.14	21.01
1917	20.7	21.07
1918	21.07	21.24
1919	21.3	21.48
1920	21.26	21.75
1921	22.46	22.01
1922	22.37	22.24
1923	22.29	22.4
1924	22.59	22.5
1925	22.48	22.53
1926	22.81	22.49
1927	22.61	22.39
1928	22.82	22.24
1929	20.91	22.05
1930	21.16	21.86
1931	22.09	21.7
1932	21.74	21.6
1933	21.86	21.58
1934	21.87	21.63
1935	21.89	21.72
1936	21.75	21.85
1937	21.76	21.99
1938	21.96	22.12
1939	22.13	22.23
1940	22.45	22.32
1941	22.57	22.39
1942	22.37	22.42
1943	22.3	22.4
1944	22.39	22.36
1945	22.34	22.3
1946	22.28	22.24
1947	22.16	22.2
1948	22.21	22.2
1949	22.4	22.24
1950	21.87	22.3
1951	22.44	22.38
1952	22.72	22.46
1953	22.75	22.52
1954	22.53	22.56
1955	22.45	22.58
1956	22.18	22.58
1957	22.51	22.57
1958	22.84	22.54
1959	22.61	22.5
1960	22.54	22.46
1961	22.41	22.41
1962	22.2	22.36
1963	22.29	22.32
1964	22.22	22.29
1965	22.35	22.28
1966	22.52	22.27
1967	22.21	22.28
1968	21.91	22.3
1969	22.53	22.34
1970	22.56	22.38
1971	22.19	22.43
1972	22.59	22.47
1973	22.8	22.52
1974	22.37	22.55
1975	22.38	22.57
1976	22.64	22.59
1977	22.66	22.61
1978	22.59	22.64
1979	22.64	22.69
1980	22.8	22.75
1981	22.89	22.82
1982	22.87	22.88
1983	23.14	22.93
1984	22.84	22.96
1985	22.64	22.96
1986	22.85	22.94
1987	23.3	22.91
1988	23.02	22.87
1989	22.42	22.84
1990	22.97	22.83
1991	22.85	22.83
1992	22.8	22.84
1993	22.9	22.86
1994	22.8	22.89
1995	23.19	22.94
1996	22.91	22.99
1997	23	23.05
1998	23.11	23.13
1999	23.03	23.22
2000	23.31	23.33
2001	23.48	23.44
2002	23.83	23.55
2003	23.73	23.65
2004	23.73	23.74
2005	23.75	23.79
2006	23.6	23.81
2007	23.65	23.8
2008	23.59	23.76
2009	24.13	23.7
2010	23.91	23.61
2011	23.47	23.51
2012	23.07	23.4
2013	23.23	23.31
2014	23.14	23.24
2015	23.18	23.2
2016	23.47	23.21
2017	23.39	23.26
2018	23.18	23.33
2019	23.49	23.43
2020	23.46	23.53
