# Supplementary material for: Climate change and malaria: some recent trends of malaria incidence rates and average annual temperature in selected sub-Saharan African countries from 2000 to 2018
Source: Malar J. 2023 Aug 28;22:248. doi: 10.1186/s12936-023-04682-4 (PMC10464074; doi:10.1186/s12936-023-04682-4)
Supplement: Supplementary file 8 — Additional file 8. Average annual mean temperature for Zambia downloaded from Climate Change Knowledge Portal (CCKP) (Available at: https://climateknowledgeportal.worldbank.org/country/zambia). [file 12936_2023_4682_MOESM8_ESM.xlsx]

## Sheet: Ark1
Category	Annual Mean	5-yr smooth
1901	21.56	21.82		Reference: Climate Change Knowledge Portal
1902	21.81	21.7		https://climateknowledgeportal.worldbank.org/country/zambia
1903	21.88	21.59
1904	21.28	21.5
1905	21.77	21.43
1906	21.32	21.39
1907	21.14	21.39
1908	21.65	21.42
1909	21.47	21.47
1910	21.22	21.53
1911	21.21	21.59
1912	21.72	21.64
1913	21.83	21.67
1914	22.12	21.69
1915	21.86	21.69
1916	21.87	21.7
1917	21.81	21.69
1918	21	21.69
1919	21.25	21.69
1920	21.8	21.68
1921	21.6	21.67
1922	22.26	21.65
1923	21.8	21.63
1924	21.59	21.62
1925	21.27	21.6
1926	21.57	21.6
1927	21.38	21.61
1928	21.94	21.64
1929	21.76	21.66
1930	21.42	21.69
1931	22.07	21.69
1932	21.56	21.67
1933	21.5	21.62
1934	21.71	21.55
1935	21.36	21.47
1936	21.32	21.42
1937	21.25	21.4
1938	21.69	21.44
1939	21.23	21.52
1940	21.77	21.63
1941	22.03	21.74
1942	22.13	21.83
1943	21.72	21.88
1944	21.82	21.89
1945	21.49	21.86
1946	21.66	21.81
1947	21.7	21.75
1948	21.55	21.67
1949	22.21	21.6
1950	21.56	21.54
1951	21.4	21.5
1952	21.73	21.48
1953	21.43	21.49
1954	21.5	21.53
1955	21.42	21.58
1956	21.12	21.63
1957	21.8	21.65
1958	21.64	21.63
1959	21.77	21.56
1960	21.61	21.45
1961	21.53	21.34
1962	21.24	21.25
1963	20.96	21.21
1964	21.24	21.23
1965	21.07	21.3
1966	21.66	21.4
1967	21.38	21.5
1968	21.45	21.58
1969	21.71	21.61
1970	21.85	21.6
1971	21.38	21.55
1972	21.5	21.5
1973	21.7	21.43
1974	21.03	21.38
1975	21.33	21.35
1976	21.15	21.35
1977	21.84	21.36
1978	21.37	21.41
1979	21.55	21.49
1980	21.49	21.59
1981	21.37	21.7
1982	21.72	21.81
1983	22.48	21.89
1984	21.89	21.94
1985	21.69	21.94
1986	21.48	21.91
1987	22.47	21.88
1988	21.94	21.87
1989	21.66	21.89
1990	22.18	21.97
1991	21.85	22.08
1992	22.49	22.2
1993	21.87	22.3
1994	22.18	22.36
1995	22.71	22.37
1996	22.29	22.33
1997	22.38	22.28
1998	22.64	22.22
1999	21.91	22.2
2000	22	22.22
2001	22.21	22.29
2002	22.43	22.38
2003	22.54	22.46
2004	22.31	22.52
2005	23.23	22.51
2006	22.11	22.46
2007	22.2	22.37
2008	22	22.27
2009	22.26	22.18
2010	22.66	22.12
2011	21.99	22.11
2012	22.1	22.13
2013	21.94	22.17
2014	21.98	22.21
2015	22.4	22.24
2016	22.55	22.25
2017	22.21	22.25
2018	21.99	22.23
2019	22.44	22.2
2020	22.07	22.18
