# Supplementary material for: Climate change and malaria: some recent trends of malaria incidence rates and average annual temperature in selected sub-Saharan African countries from 2000 to 2018
Source: Malar J. 2023 Aug 28;22:248. doi: 10.1186/s12936-023-04682-4 (PMC10464074; doi:10.1186/s12936-023-04682-4)
Supplement: Supplementary file 9 — Additional file 9. Average annual mean temperature for Zimbabwe downloaded from Climate Change Knowledge Portal (CCKP) (Available at: https://climateknowledgeportal.worldbank.org/country/zimbabwe/climate-data-historical). [file 12936_2023_4682_MOESM9_ESM.xlsx]

## Sheet: zimbabwe observed-average-annua
Category	Annual Mean	5-yr smooth
1901	20.94	21.32		Reference: Climate Change Knowledge Portal
1902	21.33	21.17		https://climateknowledgeportal.worldbank.org/country/zimbabwe/climate-data-historical
1903	21.52	21.02
1904	20.47	20.89
1905	21.34	20.79
1906	20.6	20.72
1907	20.3	20.7
1908	21.14	20.72
1909	20.81	20.77
1910	20.25	20.83
1911	20.31	20.9
1912	21.15	20.96
1913	21.35	21.02
1914	21.69	21.06
1915	21.22	21.09
1916	21.31	21.1
1917	21.12	21.1
1918	20.29	21.09
1919	20.58	21.07
1920	21.2	21.04
1921	20.85	21.01
1922	21.73	20.99
1923	21.24	20.97
1924	20.86	20.96
1925	20.61	20.96
1926	20.98	20.97
1927	20.78	21
1928	21.34	21.03
1929	21.13	21.06
1930	20.68	21.09
1931	21.55	21.1
1932	21.01	21.08
1933	20.9	21.03
1934	21.28	20.96
1935	20.55	20.88
1936	20.68	20.83
1937	20.77	20.8
1938	21.15	20.84
1939	20.41	20.91
1940	21.17	21.01
1941	21.56	21.12
1942	21.56	21.21
1943	21.03	21.28
1944	21.27	21.31
1945	20.74	21.32
1946	21.17	21.29
1947	21.41	21.25
1948	21.08	21.18
1949	21.45	21.09
1950	21.15	21.01
1951	20.93	20.96
1952	21.24	20.93
1953	20.75	20.97
1954	21.09	21.05
1955	20.82	21.17
1956	20.92	21.27
1957	21.7	21.34
1958	21.27	21.34
1959	21.42	21.26
1960	21.13	21.12
1961	21.06	20.96
1962	21.05	20.82
1963	20.42	20.74
1964	20.79	20.75
1965	20.67	20.82
1966	21.13	20.93
1967	20.84	21.05
1968	21.03	21.13
1969	21.18	21.16
1970	21.54	21.12
1971	20.96	21.05
1972	20.78	20.95
1973	21.17	20.85
1974	20.39	20.77
1975	20.63	20.7
1976	20.52	20.67
1977	21.18	20.67
1978	20.66	20.71
1979	20.97	20.79
1980	20.78	20.91
1981	20.43	21.04
1982	21.19	21.17
1983	21.97	21.28
1984	21.34	21.35
1985	21.06	21.36
1986	21.08	21.35
1987	21.86	21.32
1988	21.13	21.32
1989	21.12	21.35
1990	21.54	21.44
1991	21.48	21.56
1992	22.24	21.69
1993	21.6	21.79
1994	21.34	21.82
1995	22.07	21.78
1996	21.49	21.68
1997	21.54	21.56
1998	22.03	21.46
1999	21.38	21.42
2000	21.16	21.47
2001	21.53	21.6
2002	21.78	21.77
2003	21.9	21.94
2004	21.96	22.08
2005	22.73	22.14
2006	21.81	22.13
2007	21.95	22.06
2008	21.87	21.97
2009	21.96	21.88
2010	22.19	21.81
2011	21.62	21.79
2012	21.84	21.8
2013	21.52	21.82
2014	21.64	21.86
2015	22.24	21.91
2016	22.19	21.94
2017	21.65	21.97
2018	22.03	22
2019	22.3	22.03
2020	21.86	22.05
